# Supplementary material for: Parent Involvement in Diet or Physical Activity Interventions to Treat or Prevent Childhood Obesity: An Umbrella Review
Source: Nutrients. 2021 Sep 16;13(9):3227. doi: 10.3390/nu13093227 (PMC8464903; doi:10.3390/nu13093227)
Supplement: Supplementary file 1 [file nutrients-13-03227-s001.zip]

Archive with 5 entries (3 files):
- nutrients-1320147-supplementary/
- nutrients-1320147-supplementary/Supplementary Files/
- nutrients-1320147-supplementary/Supplementary Files/Table S1. Search Strategy.pdf
- nutrients-1320147-supplementary/Supplementary Files/Table S2. Excluded Studies with Reasons.pdf
- nutrients-1320147-supplementary/Supplementary Files/Table S3. Primary Articles Included.pdf
